# Supplementary material for: The ribosomal RNA transcription landscapes of Plasmodium falciparum and related apicomplexan parasites
Source: Nucleic Acids Res. 2025 Jul 8;53(13):gkaf641. doi: 10.1093/nar/gkaf641 (PMC12235521; doi:10.1093/nar/gkaf641)
Supplement: gkaf641_Supplemental_Files [file gkaf641_supplemental_files.zip]

Archive with 3 entries (3 files):
- Supp_data.pdf
- Supp_methods_rev2.pdf
- Supp_TabS2.xlsx
