# Supplementary material for: The ribosomal RNA transcription landscapes of Plasmodium falciparum and related apicomplexan parasites
Source: Nucleic Acids Res. 2025 Jul 8;53(13):gkaf641. doi: 10.1093/nar/gkaf641 (PMC12235521; doi:10.1093/nar/gkaf641)
Supplement: gkaf641_Supplemental_Files [file gkaf641_supplemental_files.zip › Supp_TabS2.xlsx]

## Sheet: RPA1
Accession	Taxon Name	Description	Length	Molecular Weight	PFam Domains
gnip|GNI_013220	Gregarina niphandrodes Unknown strain	DNA-directed RNA polymerase subunit [Source:UniProtKB/TrEMBL;Acc:A0A023BCL3]	1217	136.1	PF00623, PF04997, PF04983
scer|YOR341W	Saccharomyces cerevisiae S288C	DNA-directed RNA polymerase I subunit RPA190 [Source:UniProtKB/Swiss-Prot;Acc:P10964]	1664	186.4	PF00623, PF05000, PF04998, PF04997, PF04983
hsap|ENSG00000068654	Homo sapiens REF	RNA polymerase I subunit A [Source:HGNC Symbol;Acc:HGNC:17264]	1720	194.8	PF00623, PF05000, PF04998, PF04997, PF04983
bmic|BMR1_03g03880	Babesia microti strain RI	DNA-directed RNA polymerase subunit [Source:UniProtKB/TrEMBL;Acc:A0A1R4ACD3]	1738	195.5	PF00623, PF05000, PF04998, PF04997, PF04983
tetr|Q23DD6	Tetrahymena thermophila (strain SB210)	DNA-directed RNA polymerase subunit	1770	202.8	PF00623, PF05000, PF04998, PF04997, PF04983
tequ|BEWA_039100	Theileria equi strain WA	DNA-directed RNA polymerase subunit [Source:UniProtKB/TrEMBL;Acc:L1LEL6]	1850	208.4	PF00623, PF05000, PF04998, PF04997, PF04983
chot|ChTU502y2012_385g0235	Cryptosporidium hominis isolate TU502_2012	unknown	2213	248.6	PF00623, PF05000, PF04998, PF04997, PF04983
cvel|Cvel_8831	Chromera velia CCMP2878	DNA-directed RNA polymerase I subunit rpa1, putative	2285	254.2	PF00623, PF05000, PF04998, PF04997, PF04983
vbra|Vbra_21242	Vitrella brassicaformis CCMP3155	DNA-directed RNA polymerase subunit [Source:UniProtKB/TrEMBL;Acc:A0A0G4F8E0]	2464	278.8	PF00623, PF05000, PF04998, PF04997, PF04983
pber|PBANKA_1109000	Plasmodium berghei ANKA	DNA-directed RNA polymerase subunit [Source:UniProtKB/TrEMBL;Acc:A0A509ALV5]	2580	300.2	PF00623, PF05000, PF04998, PF04997, PF04983
etht|ETH2_0728100	Eimeria tenella Houghton 2021	DNA-directed rna polymerase I largest subunit, putative	2588	281.3	PF00623, PF05000, PF04998, PF04997, PF04983
sneu|SN3_00201460	Sarcocystis neurona SN3	unknown	2632	287.1	PF00623, PF05000, PF04998, PF04997, PF04983
tgon|TGME49_244880	Toxoplasma gondii ME49	DNA-directed RNA polymerase subunit [Source:UniProtKB/TrEMBL;Acc:S8F472]	2768	302.1	PF00623, PF05000, PF04998, PF04997, PF04983
pfal|PF3D7_0509400	Plasmodium falciparum 3D7	DNA-directed RNA polymerase [Source:UniProtKB/TrEMBL;Acc:Q8I410]	2914	340.7	PF00623, PF05000, PF04998, PF04997, PF04983
htar|Htart_000206800	Haemoproteus tartakovskyi strain SISKIN1	unknown	3070	354.6	PF00623, PF05000, PF04998, PF04997, PF04983

## Sheet: RPA2
Accession	Taxon Name	Description	Length	Molecular Weight	PFam Domains
bmic|BMR1_01G02877	Babesia microti strain RI	DNA-directed RNA polymerase subunit beta [Source:UniProtKB/TrEMBL;Acc:A0A1N6LX26]	1250	139.9	PF00562, PF04565, PF04563, PF04560
vbra|Vbra_22055	Vitrella brassicaformis CCMP3155	DNA-directed RNA polymerase subunit beta [Source:UniProtKB/TrEMBL;Acc:A0A0G4G9G0]	1622	184	PF00562, PF06883, PF04565, PF04563, PF04560
tetr|Q22C62	Tetrahymena thermophila (strain SB210)	DNA-directed RNA polymerase subunit beta	1159	131.6	PF00562, PF06883, PF04565, PF04563, PF04561, PF04560
cvel|Cvel_15870	Chromera velia CCMP2878	DNA-directed RNA polymerase I subunit RPA2, putative	1432	161.4	PF00562, PF06883, PF04565, PF04563, PF04560
gnip|GNI_119110	Gregarina niphandrodes Unknown strain	DNA-directed RNA polymerase subunit beta [Source:UniProtKB/TrEMBL;Acc:A0A023B2M3]	1354	153	PF00562, PF06883, PF04565, PF04563, PF04560
pfal|PF3D7_1134700	Plasmodium falciparum 3D7	DNA-directed RNA polymerase subunit beta [Source:UniProtKB/TrEMBL;Acc:Q8II17]	1517	175.5	PF00562, PF04565, PF04563, PF04560
tgon|TGME49_297530	Toxoplasma gondii ME49	DNA-directed RNA polymerase subunit beta [Source:UniProtKB/TrEMBL;Acc:S8F8D7]	1388	153.5	PF00562, PF04565, PF04563, PF04560
tequ|BEWA_006420	Theileria equi strain WA	DNA-directed RNA polymerase subunit beta [Source:UniProtKB/TrEMBL;Acc:L0B144]	1270	143.8	PF00562, PF06883, PF04565, PF04563, PF04560
chot|ChTU502y2012_412g0365	Cryptosporidium hominis isolate TU502_2012	unknown	1281	143.6	PF00562, PF06883, PF04565, PF04563, PF04560
hsap|ENSG00000125630	Homo sapiens REF	RNA polymerase I subunit B [Source:HGNC Symbol;Acc:HGNC:20454]	1173	132.2	PF00562, PF06883, PF04565, PF04563, PF04561, PF04560
pber|PBANKA_0913800	Plasmodium berghei ANKA	DNA-directed RNA polymerase subunit beta [Source:UniProtKB/TrEMBL;Acc:A0A509AJN6]	1474	170.8	PF00562, PF04565, PF04563, PF04560
scer|YPR010C	Saccharomyces cerevisiae S288C	DNA-directed RNA polymerase I subunit RPA135 [Source:UniProtKB/Swiss-Prot;Acc:P22138]	1203	135.7	PF00562, PF06883, PF04565, PF04563, PF04561, PF04560
etht|ETH2_1434600	Eimeria tenella Houghton 2021	DNA-directed RNA polymerase , related,DNA-directed RNA polymerase I subunit RPA2, putative	1326	148.3	PF00562, PF04565, PF04563, PF04560
sneu|SN3_04700070	Sarcocystis neurona SN3	unknown	1912	204.3	PF00562, PF04565, PF04563, PF04560
htar|Htart_000272800:pseudogene	Haemoproteus tartakovskyi strain SISKIN1	DNA-directed RNA polymerase I subunit RPA2, putative	1462	168.1	n/a

## Sheet: RPA12
Accession	Taxon Name	Description	Length	Molecular Weight	PFam Domains
bmic|BMR1_03g04085	Babesia microti strain RI	TFIIS-type domain-containing protein [Source:UniProtKB/TrEMBL;Acc:A0A0K3APM4]	221	24.8	PF01096
chot|ChTU502y2012_401g0395	Cryptosporidium hominis isolate TU502_2012	unknown	244	28.2	PF01096
cvel|Cvel_23889	Chromera velia CCMP2878	hypothetical protein	390	45.6	PF01096
etht|ETH2_1359700	Eimeria tenella Houghton 2021	RNA polymerase, putative	294	31.7	PF01096
gnip|GNI_090920	Gregarina niphandrodes Unknown strain	TFIIS-type domain-containing protein [Source:UniProtKB/TrEMBL;Acc:A0A023B5H7]	236	26.6	PF01096
hsap|ENSG00000066379	Homo sapiens REF	RNA polymerase I subunit H [Source:HGNC Symbol;Acc:HGNC:13182]	126	13.9	PF01096
htar|Htart_000304900	Haemoproteus tartakovskyi strain SISKIN1	unknown	412	49.9	PF01096
pber|PBANKA_1004900	Plasmodium berghei ANKA	TFIIS-type domain-containing protein [Source:UniProtKB/TrEMBL;Acc:A0A509AKI5]	370	44.2	PF01096
pfal|PF3D7_0407300	Plasmodium falciparum 3D7	TFIIS-type domain-containing protein [Source:UniProtKB/TrEMBL;Acc:Q9U0L3]	320	38.4	PF01096
scer|YJR063W	Saccharomyces cerevisiae S288C	DNA-directed RNA polymerase I subunit RPA12 [Source:UniProtKB/Swiss-Prot;Acc:P32529]	125	13.7	PF01096, PF02150
snsn|SRCN_4945	Sarcocystis neurona SO SN1	unknown	442	47.2	PF01096
tequ|BEWA_040210	Theileria equi strain WA	TFIIS-type domain-containing protein [Source:UniProtKB/TrEMBL;Acc:L1LFP6]	265	29.7	PF01096
tetr|Q22CT1	Tetrahymena thermophila (strain SB210)	DNA-directed RNA polymerase subunit	136	15.9	PF01096
tgon|TGME49_250060	Toxoplasma gondii ME49	TFIIS-type domain-containing protein [Source:UniProtKB/TrEMBL;Acc:A0A125YPE6]	348	37.8	PF01096
vbra|Vbra_96	Vitrella brassicaformis CCMP3155	TFIIS-type domain-containing protein [Source:UniProtKB/TrEMBL;Acc:A0A0G4FJQ8]	1432	165	PF01096

## Sheet: RPAC1
Accession	Taxon Name	Description	Length	Molecular Weight	PFam Domains	Group ID
bmic|BmR1_04g08170	Babesia microti strain RI	RPOLD domain-containing protein [Source:UniProtKB/TrEMBL;Acc:A0A1N6LY49]	311	35.3	PF01000, PF01193	OG6_102180
chot|ChTU502y2012_409g0405	Cryptosporidium hominis isolate TU502_2012	RPOLD domain-containing protein [Source:UniProtKB/TrEMBL;Acc:A0A0S4TJJ9]	344	38.9	PF01000, PF01193	OG6_102180
cvel|Cvel_24657	Chromera velia CCMP2878	DNA-directed RNA polymerases I and III subunit, putative	405	45.6	PF01000, PF01193	OG6_102180
etht|ETH2_1306500	Eimeria tenella Houghton 2021	DNA-directed RNA polymerases I and III subunit RPAC1, putative	332	37.5	PF01000, PF01193	OG6_102180
gnip|GNI_141390	Gregarina niphandrodes Unknown strain	RPOLD domain-containing protein [Source:UniProtKB/TrEMBL;Acc:A0A023B0I0]	346	39.3	PF01000, PF01193	OG6_102180
hsap|ENSG00000171453	Homo sapiens REF	RNA polymerase I and III subunit C [Source:HGNC Symbol;Acc:HGNC:20194]	346	39.2	PF01000, PF01193	OG6_102180
htar|Htart_000383500	Haemoproteus tartakovskyi strain SISKIN1	unknown	437	50.9	PF01000, PF01193	OG6_102180
pber|PBANKA_0905700	Plasmodium berghei ANKA	RPOLD domain-containing protein [Source:UniProtKB/TrEMBL;Acc:A0A509AI77]	334	38.7	PF01000, PF01193	OG6_102180
pfal|PF3D7_1143300	Plasmodium falciparum 3D7	RPOLD domain-containing protein [Source:UniProtKB/TrEMBL;Acc:Q8IHT3]	333	39	PF01000, PF01193	OG6_102180
scer|YPR110C	Saccharomyces cerevisiae S288C	DNA-directed RNA polymerases I and III subunit RPAC1 [Source:UniProtKB/Swiss-Prot;Acc:P07703]	335	37.7	PF01000, PF01193	OG6_102180
sneu|SN3_02800130	Sarcocystis neurona SN3	unknown	384	42	PF01000, PF01193	OG6_102180
tequ|BEWA_026680	Theileria equi strain WA	RPOLD domain-containing protein [Source:UniProtKB/TrEMBL;Acc:L0AY30]	315	35.5	PF01000, PF01193	OG6_102180
tetr|Q235X0	Tetrahymena thermophila (strain SB210)	RPOLD domain-containing protein	339	39.5	PF01000, PF01193	OG6_102180
tgon|TGME49_267390	Toxoplasma gondii ME49	RPOLD domain-containing protein [Source:UniProtKB/TrEMBL;Acc:A0A125YSE6]	346	38.4	PF01000, PF01193	OG6_102180
vbra|Vbra_22425	Vitrella brassicaformis CCMP3155	RPOLD domain-containing protein [Source:UniProtKB/TrEMBL;Acc:A0A0G4H0L4]	391	43.8	PF01000, PF01193	OG6_102180

## Sheet: RPAC2
Accession	Taxon Name	Description	Length	Molecular Weight	PFam Domains	Group ID
bmic|BMR1_02g02925	Babesia microti strain RI	RNA_pol_L_2 domain-containing protein [Source:UniProtKB/TrEMBL;Acc:I7I8V3]	88	9.9	PF13656	OG6_102491
chot|ChTU502y2012_408g0350	Cryptosporidium hominis isolate TU502_2012	RNA_pol_L_2 domain-containing protein [Source:UniProtKB/TrEMBL;Acc:A0A0S4TGB3]	151	16.7	PF13656	OG6_102491
cvel|Cvel_13599	Chromera velia CCMP2878	DNA-directed RNA polymerases I and III subunit, putative	152	17.4	PF13656	OG6_102491
etht|ETH2_1429800	Eimeria tenella Houghton 2021	DNA-directed RNA polymerases I and III subunit RPAC2, putative	152	16.3	PF13656	OG6_102491
gnip|GNI_081780	Gregarina niphandrodes Unknown strain	RNA_pol_L_2 domain-containing protein [Source:UniProtKB/TrEMBL;Acc:A0A023B691]	116	13	PF13656	OG6_102491
hsap|ENSG00000186184	Homo sapiens REF	RNA polymerase I and III subunit D [Source:HGNC Symbol;Acc:HGNC:20422]	133	15.2	PF13656	OG6_102491
htar|Htart_000034900	Haemoproteus tartakovskyi strain SISKIN1	unknown	95	10.8	PF13656	OG6_102491
pber|PBANKA_1027500	Plasmodium berghei ANKA	RNA_pol_L_2 domain-containing protein [Source:UniProtKB/TrEMBL;Acc:A0A509ANI7]	96	10.9	PF13656	OG6_102491
pfal|PF3D7_1415200	Plasmodium falciparum 3D7	RNA_pol_L_2 domain-containing protein [Source:UniProtKB/TrEMBL;Acc:Q8ILU4]	96	11	PF13656	OG6_102491
scer|YNL113W	Saccharomyces cerevisiae S288C	DNA-directed RNA polymerases I and III subunit RPAC2 [Source:UniProtKB/Swiss-Prot;Acc:P28000]	142	16.2	PF13656	OG6_102491
sneu|SN3_02000375	Sarcocystis neurona SN3	unknown	130	14.3	PF13656	OG6_102491
tequ|BEWA_008340	Theileria equi strain WA	RNA_pol_L_2 domain-containing protein [Source:UniProtKB/TrEMBL;Acc:L0B2V2]	92	10.2	PF13656	OG6_102491
tetr|Q22RW2	Tetrahymena thermophila (strain SB210)	RNA_pol_L_2 domain-containing protein	150	17.6	PF13656	OG6_102491
tgon|TGME49_261540	Toxoplasma gondii ME49	RNA_pol_L_2 domain-containing protein [Source:UniProtKB/TrEMBL;Acc:A0A125YT58]	129	13.8	PF13656	OG6_102491
vbra|Vbra_19110	Vitrella brassicaformis CCMP3155	RNA_pol_L_2 domain-containing protein [Source:UniProtKB/TrEMBL;Acc:A0A0G4GYG7]	132	14.3	PF13656	OG6_102491

## Sheet: RPABC1
Accession	Taxon Name	Description	Length	Molecular Weight	PFam Domains	Group ID
bmic|BmR1_04g05035	Babesia microti strain RI	DNA-directed RNA polymerase II subunit E [Source:UniProtKB/TrEMBL;Acc:I7IS07]	205	24	PF01191, PF03871	OG6_101049
chot|ChTU502y2012_420g0190	Cryptosporidium hominis isolate TU502_2012	unknown	205	24	PF01191, PF03871	OG6_101049
cvel|Cvel_10624	Chromera velia CCMP2878	DNA-directed RNA polymerases I, II, and III subunit, putative	217	25.1	PF01191, PF03871	OG6_101049
etht|ETH2_1131600	Eimeria tenella Houghton 2021	DNA-directed RNA polymerases I, II, and III subunit RPABC1, putative	205	23.8	PF01191, PF03871	OG6_101049
gnip|GNI_113430	Gregarina niphandrodes Unknown strain	Putative DNA-directed RNA polymerase II [Source:UniProtKB/TrEMBL;Acc:A0A023B374]	206	24.2	PF01191, PF03871	OG6_101049
hsap|ENSG00000099817	Homo sapiens REF	RNA polymerase II, I and III subunit E [Source:HGNC Symbol;Acc:HGNC:9192]	210	24.6	PF01191, PF03871	OG6_101049
htar|Htart_000326500	Haemoproteus tartakovskyi strain SISKIN1	unknown	205	24	PF01191, PF03871	OG6_101049
pber|PBANKA_1140600	Plasmodium berghei ANKA	DNA-directed RNA polymerases I, II, and III subunit RPABC1, putative [Source:UniProtKB/TrEMBL;Acc:A0A509AMI7]	205	24	PF01191, PF03871	OG6_101049
pfal|PF3D7_1364800	Plasmodium falciparum 3D7	DNA-directed RNA polymerases I, II, and III subunit RPABC1, putative [Source:UniProtKB/TrEMBL;Acc:Q8ID59]	205	24.2	PF01191, PF03871	OG6_101049
scer|YBR154C	Saccharomyces cerevisiae S288C	DNA-directed RNA polymerases I, II, and III subunit RPABC1 [Source:UniProtKB/Swiss-Prot;Acc:P20434]	215	25.1	PF01191, PF03871	OG6_101049
sneu|SN3_02100055	Sarcocystis neurona SN3	unknown	205	24.1	PF01191, PF03871	OG6_101049
tequ|BEWA_011640	Theileria equi strain WA	DNA-directed RNA polymerase, putative [Source:UniProtKB/TrEMBL;Acc:L0B3E0]	205	24	PF01191, PF03871	OG6_101049
tetr|Q24FV0	Tetrahymena thermophila (strain SB210)	RNA polymerase Rpb5, carboxy-terminal domain protein	275	32.6	PF01191	OG6_101049
tgon|TGME49_240590	Toxoplasma gondii ME49	DNA-directed RNA polymerase II RPB5 [Source:UniProtKB/TrEMBL;Acc:A0A125YNC1]	205	24	PF01191, PF03871	OG6_101049
vbra|Vbra_3035	Vitrella brassicaformis CCMP3155	unknown	206	24.1	PF01191, PF03871	OG6_101049

## Sheet: RPABC2
Accession	Taxon Name	Description	Length	Molecular Weight	PFam Domains	Group ID
bmic|BMR1_02g02970	Babesia microti strain RI	DNA-directed RNA Polymerase II subunit F [Source:UniProtKB/TrEMBL;Acc:I7J6F7]	151	17.2	PF01192	OG6_101231
chot|ChTU502y2012_407g2360	Cryptosporidium hominis isolate TU502_2012	unknown	129	15	PF01192	OG6_101231
cvel|Cvel_15670	Chromera velia CCMP2878	Probable DNA-directed RNA polymerases I, II, and, putative	138	15.3	PF01192	OG6_101231
etht|ETH2_1123500	Eimeria tenella Houghton 2021	RNA polymerase Rpb6, putative	143	16.2	PF01192	OG6_101231
gnip|GNI_004920	Gregarina niphandrodes Unknown strain	DNA-directed RNA polymerase I II [Source:UniProtKB/TrEMBL;Acc:A0A023BDP4]	137	15.2	PF01192	OG6_101231
hsap|ENSG00000100142	Homo sapiens REF	RNA polymerase II, I and III subunit F [Source:HGNC Symbol;Acc:HGNC:9193]	158	17.6	PF01192	OG6_101231
htar|Htart_000137000	Haemoproteus tartakovskyi strain SISKIN1	unknown	150	17.3	PF01192	OG6_101231
pber|PBANKA_0401900	Plasmodium berghei ANKA	DNA-directed RNA polymerases I, II, and III subunit RPABC2, putative [Source:UniProtKB/TrEMBL;Acc:A0A509AES4]	152	17.8	PF01192	OG6_101231
pfal|PF3D7_0303300	Plasmodium falciparum 3D7	DNA-directed RNA polymerases I, II, and III subunit RPABC2, putative [Source:UniProtKB/TrEMBL;Acc:O77315]	153	17.8	PF01192	OG6_101231
scer|YPR187W	Saccharomyces cerevisiae S288C	DNA-directed RNA polymerases I, II, and III subunit RPABC2 [Source:UniProtKB/Swiss-Prot;Acc:P20435]	155	17.9	PF01192	OG6_101231
sneu|SN3_01300865	Sarcocystis neurona SN3	unknown	161	17.4	PF01192	OG6_101231
tequ|BEWA_008480	Theileria equi strain WA	DNA-directed RNA polymerase subunit I, putative [Source:UniProtKB/TrEMBL;Acc:L0B1T8]	151	17.3	PF01192	OG6_101231
tetr|I7M6R9	Tetrahymena thermophila (strain SB210)	DNA-directed RNA polymerase subunit K	163	18.6	PF01192	OG6_101231
tgon|TGME49_270780	Toxoplasma gondii ME49	DNA-directed RNA polymerase II RPB6 [Source:UniProtKB/TrEMBL;Acc:A0A125YFP4]	146	16.2	PF01192	OG6_101231
vbra|Vbra_13295	Vitrella brassicaformis CCMP3155	unknown	146	16.1	PF01192	OG6_101231

## Sheet: RPABC3
Accession	Taxon Name	Description	Length	Molecular Weight	PFam Domains	Group ID
bmic|BMR1_02g00620	Babesia microti strain RI	DNA-directed RNA polymerases I, II, and III subunit RPABC3 [Source:UniProtKB/TrEMBL;Acc:I7IPX1]	140	16.1	PF03870	OG6_102056
chot|ChTU502y2012_305g0070	Cryptosporidium hominis isolate TU502_2012	DNA-directed RNA polymerases I, II, and III subunit RPABC3 [Source:UniProtKB/TrEMBL;Acc:A0A0S4TAG6]	144	16.5	PF03870	OG6_102056
cvel|Cvel_9667	Chromera velia CCMP2878	DNA-directed RNA polymerases I, II, and III subunit, putative	140	16	PF03870	OG6_102056
etht|ETH2_0950600	Eimeria tenella Houghton 2021	RNA polymerase, putative	143	15.8	PF03870	OG6_102056
gnip|GNI_101140	Gregarina niphandrodes Unknown strain	DNA-directed RNA polymerases I, II, and III subunit RPABC3 [Source:UniProtKB/TrEMBL;Acc:A0A023B4I3]	130	14.8	PF03870	OG6_102056
hsap|ENSG00000163882	Homo sapiens REF	RNA polymerase II, I and III subunit H [Source:HGNC Symbol;Acc:HGNC:9195]	175	19.8	PF03870	OG6_102056
pber|PBANKA_1429500	Plasmodium berghei ANKA	DNA-directed RNA polymerases I, II, and III subunit RPABC3 [Source:UniProtKB/TrEMBL;Acc:A0A509ARX3]	143	16.5	PF03870	OG6_102056
pfal|PF3D7_1213700	Plasmodium falciparum 3D7	DNA-directed RNA polymerases I, II, and III subunit RPABC3 [Source:UniProtKB/TrEMBL;Acc:Q8I5R8]	145	16.9	PF03870	OG6_102056
scer|YOR224C	Saccharomyces cerevisiae S288C	DNA-directed RNA polymerases I, II, and III subunit RPABC3 [Source:UniProtKB/Swiss-Prot;Acc:P20436]	146	16.5	PF03870	OG6_102056
sneu|SN3_01000245	Sarcocystis neurona SN3	unknown	148	17	PF03870	OG6_102056
tequ|BEWA_032210	Theileria equi strain WA	DNA-directed RNA polymerases I, II, and III subunit RPABC3 [Source:UniProtKB/TrEMBL;Acc:L0AYP6]	145	16.2	PF03870	OG6_102056
tetr|I7LTT4	Tetrahymena thermophila (strain SB210)	DNA-directed RNA polymerases I, II, and III subunit RPABC3	144	16.8	PF03870	OG6_102056
tgon|TGME49_233720	Toxoplasma gondii ME49	DNA-directed RNA polymerases I, II, and III subunit RPABC3 [Source:UniProtKB/TrEMBL;Acc:A0A125YZK9]	149	17.1	PF03870	OG6_102056
vbra|Vbra_16380	Vitrella brassicaformis CCMP3155	DNA-directed RNA polymerases I, II, and III subunit RPABC3 [Source:UniProtKB/TrEMBL;Acc:A0A0G4FVV7]	142	16.4	PF03870	OG6_102056

## Sheet: RPABC4
Accession	Taxon Name	Description	Length	Molecular Weight	PFam Domains	Group ID
bmic|BmR1_04g08572	Babesia microti strain RI	Transcription activator, putative [Source:UniProtKB/TrEMBL;Acc:A0A1N6LY73]	58	6.6	PF03604	OG6_103748
chot|ChTU502y2012_407g1585	Cryptosporidium hominis isolate TU502_2012	unknown	71	7.8	PF03604	OG6_103748
etht|ETH2_0301400	Eimeria tenella Houghton 2021	DNA-directed RNA polymerase II RPABC4, putative	56	6.4	PF03604	OG6_103748
hsap|ENSG00000147669	Homo sapiens REF	RNA polymerase II, I and III subunit K [Source:HGNC Symbol;Acc:HGNC:9198]	67	8	PF03604	OG6_103748
pber|PBANKA_1355800	Plasmodium berghei ANKA	DNA-directed RNA polymerases I, II, and III subunit RPABC4, putative [Source:UniProtKB/TrEMBL;Acc:A0A509ASZ9]	58	6.7	PF03604	OG6_103748
pfal|PF3D7_1342700	Plasmodium falciparum 3D7	DNA-directed RNA polymerases I, II, and III subunit RPABC4, putative [Source:UniProtKB/TrEMBL;Acc:Q8IDR2]	58	6.7	PF03604	OG6_103748
scer|YHR143W-A	Saccharomyces cerevisiae S288C	DNA-directed RNA polymerases I, II, and III subunit RPABC4 [Source:UniProtKB/Swiss-Prot;Acc:P40422]	70	7.7	PF03604	OG6_103748
sneu|SN3_01500325	Sarcocystis neurona SN3	unknown	67	7.2	PF03604	OG6_103748
tequ|BEWA_017140	Theileria equi strain WA	DNA-directed RNA polymerases I, II, and III 7.7 kD polypeptide, putative [Source:UniProtKB/TrEMBL;Acc:L1LA03]	56	6.3	PF03604	OG6_103748
tgon|TGME49_254140	Toxoplasma gondii ME49	unknown	69	7.5	PF03604	OG6_103748

## Sheet: RPABC5
Accession	Taxon Name	Description	Length	Molecular Weight	PFam Domains	Group ID
bmic|BmR1_04g08755	Babesia microti strain RI	DNA-directed RNA Polymerase II subunit L [Source:UniProtKB/TrEMBL;Acc:I7IA01]	72	8.4	PF01194	OG6_101548
chot|ChTU502y2012_408g0320	Cryptosporidium hominis isolate TU502_2012	unknown	72	8.5	PF01194	OG6_101548
cvel|Cvel_9127	Chromera velia CCMP2878	DNA-directed RNA polymerases I, II, and III subunit, putative	81	9.4	PF01194	OG6_101548
etht|ETH2_0740700	Eimeria tenella Houghton 2021	DNA-directed RNA polymerase II, 8.2 kDa polypeptide, putative	72	8.5	PF01194	OG6_101548
gnip|GNI_054480	Gregarina niphandrodes Unknown strain	DNA-directed RNA polymerase subunit II [Source:UniProtKB/TrEMBL;Acc:A0A023B8Y9]	102	11.5	PF01194	OG6_101548
hsap|ENSG00000177700	Homo sapiens REF	RNA polymerase II, I and III subunit L [Source:HGNC Symbol;Acc:HGNC:9199]	67	7.6	PF01194	OG6_101548
htar|Htart_000340200	Haemoproteus tartakovskyi strain SISKIN1	unknown	70	8.3	PF01194	OG6_101548
pber|PBANKA_0805400	Plasmodium berghei ANKA	DNA-directed RNA polymerases I, II, and III subunit RPABC5, putative [Source:UniProtKB/TrEMBL;Acc:A0A509AKL6]	69	8.2	PF01194	OG6_101548
pfal|PF3D7_0708100	Plasmodium falciparum 3D7	DNA-directed RNA polymerases I, II, and III subunit RPABC5, putative [Source:UniProtKB/TrEMBL;Acc:Q8IC08]	69	8.2	PF01194	OG6_101548
scer|YOR210W	Saccharomyces cerevisiae S288C	DNA-directed RNA polymerases I, II, and III subunit RPABC5 [Source:UniProtKB/Swiss-Prot;Acc:P22139]	70	8.3	PF01194	OG6_101548
snsn|SRCN_5808	Sarcocystis neurona SO SN1	unknown	72	8.5	PF01194	OG6_101548
tequ|BEWA_019450	Theileria equi strain WA	DNA-directed RNA polymerase II, subunit N/8 kDa, putative [Source:UniProtKB/TrEMBL;Acc:L0AU69]	73	8.7	PF01194	OG6_101548
tetr|I7ME31	Tetrahymena thermophila (strain SB210)	DNA-directed RNA polymerase II subunit	73	8.6	PF01194	OG6_101548
tgon|TGME49_217560	Toxoplasma gondii ME49	DNA-directed RNA polymerase II RPB10 [Source:UniProtKB/TrEMBL;Acc:A0A125YU83]	72	8.5	PF01194	OG6_101548
vbra|Vbra_13888	Vitrella brassicaformis CCMP3155	unknown	71	8.4	PF01194	OG6_101548

[truncated: 20 more sheets: RPA49, RPA34, RPA43, RPA14, RRN3, TAF1A, TAF1B, TAF1C, TAF1D, TAF12, TBP, UBF, RRN11, RRN7, RRN6, UAF30, RRN5, RRN9, H3, H4]
